# Supplementary material for: Integrative Analysis Identified a 6-miRNA Prognostic Signature in Nasopharyngeal Carcinoma
Source: Front Cell Dev Biol. 2021 Jul 16;9:661105. doi: 10.3389/fcell.2021.661105 (PMC8322954; doi:10.3389/fcell.2021.661105)
Supplement: Supplementary Table 1 — Target genes of the prognostic miRNAs. [file Table_1.XLSX]

## Sheet: STable 1
Supplementary Table 1. Target genes of the prognostic miRNAs.
miRNA	Targets	PCC	P value	DE miRNA	DE target
hsa-miR-29c-3p	TNRC18	-0.92	0.003	Down	Up
hsa-miR-29c-3p	COL4A2	-0.89	0.007	Down	Up
hsa-miR-29c-3p	COL4A1	-0.84	0.019	Down	Up
hsa-miR-29c-3p	DSC2	-0.78	0.038	Down	Up
hsa-miR-29c-3p	TARBP1	-0.77	0.043	Down	Up
hsa-miR-29c-3p	FSCN1	-0.75	0.05	Down	Up
hsa-miR-29c-3p	DNMT3A	-0.73	0.063	Down	Up
hsa-miR-29c-3p	SERPINH1	-0.71	0.073	Down	Up
hsa-miR-29c-3p	LAMC1	-0.71	0.074	Down	Up
hsa-miR-29c-3p	COL10A1	-0.7	0.078	Down	Up
hsa-miR-29c-3p	COL15A1	-0.69	0.084	Down	Up
hsa-miR-29c-3p	TGIF2	-0.66	0.106	Down	Up
hsa-miR-29c-3p	LOX	-0.62	0.14	Down	Up
hsa-miR-29c-3p	CD276	-0.62	0.141	Down	Up
hsa-miR-29c-3p	TIPRL	-0.59	0.164	Down	Up
hsa-miR-29c-3p	LRP6	-0.59	0.164	Down	Up
hsa-miR-29c-3p	HDGF	-0.58	0.169	Down	Up
hsa-miR-29c-3p	EMP1	-0.55	0.199	Down	Up
hsa-miR-29c-3p	COL7A1	-0.54	0.208	Down	Up
hsa-miR-29c-3p	AMER1	-0.54	0.213	Down	Up
hsa-miR-29c-3p	WWTR1	-0.53	0.221	Down	Up
hsa-miR-29c-3p	VEGFA	-0.53	0.222	Down	Up
hsa-miR-29c-3p	COL6A2	-0.52	0.235	Down	Up
hsa-miR-29c-3p	IFRD1	-0.5	0.248	Down	Up
hsa-miR-29c-3p	AKT3	-0.71	0.074	Down	Up
hsa-miR-29c-3p	BCL2	-0.66	0.11	Down	Up
hsa-miR-375	FSTL3	-0.88	0.009	Down	Up
hsa-miR-375	DPY19L1	-0.87	0.01	Down	Up
hsa-miR-375	CENPF	-0.85	0.015	Down	Up
hsa-miR-375	EXO1	-0.8	0.032	Down	Up
hsa-miR-375	B3GALNT1	-0.76	0.048	Down	Up
hsa-miR-375	EFNB2	-0.71	0.072	Down	Up
hsa-miR-375	METTL2B	-0.7	0.08	Down	Up
hsa-miR-375	WWC2	-0.7	0.082	Down	Up
hsa-miR-375	CTNNB1	-0.69	0.083	Down	Up
hsa-miR-375	TGFB2	-0.67	0.098	Down	Up
hsa-miR-375	JAG1	-0.67	0.099	Down	Up
hsa-miR-375	SPRED1	-0.65	0.117	Down	Up
hsa-miR-375	RCN2	-0.63	0.132	Down	Up
hsa-miR-375	FAH	-0.62	0.134	Down	Up
hsa-miR-375	ARNTL2	-0.62	0.139	Down	Up
hsa-miR-375	NOLC1	-0.61	0.15	Down	Up
hsa-miR-375	SIPA1L3	-0.6	0.156	Down	Up
hsa-miR-375	MST1R	-0.59	0.163	Down	Up
hsa-miR-375	SCLY	-0.58	0.168	Down	Up
hsa-miR-375	FKBP1A	-0.57	0.18	Down	Up
hsa-miR-375	UXS1	-0.56	0.187	Down	Up
hsa-miR-375	ENAH	-0.56	0.192	Down	Up
hsa-miR-375	CKAP2	-0.55	0.197	Down	Up
hsa-miR-375	C1QBP	-0.54	0.207	Down	Up
hsa-miR-375	CNN3	-0.54	0.21	Down	Up
hsa-miR-375	IFIT1	-0.52	0.236	Down	Up
hsa-miR-30e-5p	TNFRSF10B	-0.74	0.058	Down	Up
hsa-miR-30e-5p	CCNF	-0.72	0.067	Down	Up
hsa-miR-30e-5p	SH3PXD2A	-0.65	0.116	Down	Up
hsa-miR-30e-5p	NOTCH1	-0.63	0.126	Down	Up
hsa-miR-30e-5p	TUSC3	-0.57	0.183	Down	Up
hsa-miR-30e-5p	SERPINE1	-0.56	0.196	Down	Up
hsa-miR-30e-5p	SLC35G2	-0.55	0.206	Down	Up
hsa-miR-30e-5p	SOX4	-0.54	0.211	Down	Up
hsa-miR-30e-5p	MIB1	-0.54	0.213	Down	Up
hsa-miR-30e-5p	ZBTB39	-0.5	0.251	Down	Up
hsa-miR-30e-5p	SOCS1	-0.9	0.005	Down	Up
hsa-miR-30e-5p	SEC61A2	-0.58	0.172	Down	Up
hsa-miR-93-5p	PDE3B	-0.93	0.002	Up	Down
hsa-miR-93-5p	CD47	-0.92	0.003	Up	Down
hsa-miR-93-5p	UBR1	-0.91	0.004	Up	Down
hsa-miR-93-5p	SEMA7A	-0.91	0.005	Up	Down
hsa-miR-93-5p	RORA	-0.89	0.007	Up	Down
hsa-miR-93-5p	DUSP2	-0.89	0.007	Up	Down
hsa-miR-93-5p	CXorf38	-0.86	0.014	Up	Down
hsa-miR-93-5p	HMBOX1	-0.85	0.015	Up	Down
hsa-miR-93-5p	PRKCB	-0.85	0.016	Up	Down
hsa-miR-93-5p	EZH1	-0.84	0.017	Up	Down
hsa-miR-93-5p	GNB5	-0.84	0.019	Up	Down
hsa-miR-93-5p	BTN3A3	-0.84	0.019	Up	Down
hsa-miR-93-5p	KLF6	-0.83	0.02	Up	Down
hsa-miR-93-5p	CD28	-0.83	0.021	Up	Down
hsa-miR-93-5p	CNOT6L	-0.82	0.024	Up	Down
hsa-miR-93-5p	GPR183	-0.8	0.032	Up	Down
hsa-miR-93-5p	IRAK4	-0.79	0.034	Up	Down
hsa-miR-93-5p	VTI1A	-0.79	0.035	Up	Down
hsa-miR-93-5p	IRF1	-0.78	0.04	Up	Down
hsa-miR-93-5p	PXK	-0.77	0.042	Up	Down
hsa-miR-93-5p	RAP2C	-0.77	0.043	Up	Down
hsa-miR-93-5p	C11orf54	-0.76	0.046	Up	Down
hsa-miR-93-5p	TGFB1	-0.76	0.048	Up	Down
hsa-miR-93-5p	TUSC2	-0.75	0.05	Up	Down
hsa-miR-93-5p	NPAT	-0.75	0.051	Up	Down
hsa-miR-93-5p	CYLD	-0.74	0.06	Up	Down
hsa-miR-93-5p	RABEP1	-0.73	0.062	Up	Down
hsa-miR-93-5p	SHOC2	-0.73	0.064	Up	Down
hsa-miR-93-5p	AKAP11	-0.72	0.066	Up	Down
hsa-miR-93-5p	ENTPD4	-0.72	0.066	Up	Down
hsa-miR-93-5p	TCF4	-0.72	0.066	Up	Down
hsa-miR-93-5p	TNKS2	-0.72	0.071	Up	Down
hsa-miR-93-5p	IFNAR2	-0.71	0.074	Up	Down
hsa-miR-93-5p	TXK	-0.71	0.075	Up	Down
hsa-miR-93-5p	KAT2B	-0.69	0.084	Up	Down
hsa-miR-93-5p	HPS1	-0.69	0.085	Up	Down
hsa-miR-93-5p	CRTC3	-0.69	0.086	Up	Down
hsa-miR-93-5p	ARAP2	-0.69	0.086	Up	Down
hsa-miR-93-5p	CCSER2	-0.69	0.088	Up	Down
hsa-miR-93-5p	NR3C1	-0.69	0.088	Up	Down
hsa-miR-93-5p	MECP2	-0.68	0.09	Up	Down
hsa-miR-93-5p	KIAA1551	-0.68	0.091	Up	Down
hsa-miR-93-5p	ELK4	-0.67	0.101	Up	Down
hsa-miR-93-5p	ZNF800	-0.66	0.104	Up	Down
hsa-miR-93-5p	FMNL3	-0.65	0.111	Up	Down
hsa-miR-93-5p	RAB8B	-0.65	0.118	Up	Down
hsa-miR-93-5p	ZNF681	-0.64	0.123	Up	Down
hsa-miR-93-5p	STK17B	-0.64	0.125	Up	Down
hsa-miR-93-5p	ZNF706	-0.62	0.137	Up	Down
hsa-miR-93-5p	CTC1	-0.62	0.137	Up	Down
hsa-miR-93-5p	SGTB	-0.62	0.138	Up	Down
hsa-miR-93-5p	PDHB	-0.62	0.14	Up	Down
hsa-miR-93-5p	N4BP2L2	-0.61	0.147	Up	Down
hsa-miR-93-5p	NUBP1	-0.61	0.148	Up	Down
hsa-miR-93-5p	INPP5F	-0.59	0.159	Up	Down
hsa-miR-93-5p	HLA-F	-0.59	0.16	Up	Down
hsa-miR-93-5p	AGMAT	-0.58	0.169	Up	Down
hsa-miR-93-5p	PBXIP1	-0.58	0.173	Up	Down
hsa-miR-93-5p	ZBTB6	-0.58	0.173	Up	Down
hsa-miR-93-5p	ARHGEF18	-0.57	0.179	Up	Down
hsa-miR-93-5p	ZNF143	-0.57	0.183	Up	Down
hsa-miR-93-5p	PURA	-0.55	0.201	Up	Down
hsa-miR-93-5p	CNOT4	-0.54	0.206	Up	Down
hsa-miR-93-5p	MYO1F	-0.53	0.217	Up	Down
hsa-miR-93-5p	GPRIN3	-0.53	0.217	Up	Down
hsa-miR-93-5p	POLM	-0.53	0.22	Up	Down
hsa-miR-93-5p	BTG2	-0.53	0.222	Up	Down
hsa-miR-93-5p	PHC3	-0.52	0.232	Up	Down
hsa-miR-93-5p	JAK1	-0.51	0.238	Up	Down
hsa-miR-93-5p	ORMDL3	-0.51	0.238	Up	Down
hsa-miR-93-5p	MED18	-0.5	0.25	Up	Down
hsa-miR-93-5p	PRUNE2	-0.85	0.016	Up	Down
hsa-miR-93-5p	TRAK1	-0.7	0.078	Up	Down
hsa-miR-93-5p	RBM20	-0.68	0.095	Up	Down
ebv-miR-BART15	CDC14A	-0.63	0.13	Up	Down
ebv-miR-BART15	ZNF135	-0.93	0.002	Up	Down
ebv-miR-BART12	ANKRD13C	-0.64	0.119	Up	Down
ebv-miR-BART12	BCAR3	-0.8	0.031	Up	Down
ebv-miR-BART12	PRKCA	-0.6	0.156	Up	Down
ebv-miR-BART12	TUBD1	-0.86	0.012	Up	Down
ebv-miR-BART12	AVPR2	-0.71	0.076	Up	Down
ebv-miR-BART12	LONRF2	-0.59	0.166	Up	Down
ebv-miR-BART12	ZNF135	-0.94	0.001	Up	Down
ebv-miR-BART12	SORCS1	-0.73	0.06	Up	Down
ebv-miR-BART12	USP44	-0.56	0.192	Up	Down
ebv-miR-BART12	NAALADL1	-0.79	0.036	Up	Down
ebv-miR-BART12	PNMA3	-0.55	0.196	Up	Down
ebv-miR-BART12	SCN2A	-0.79	0.036	Up	Down
